# Supplementary material for: Interactive Effects of Irrigation Amount, Irrigation Salinity, and Nitrogen Rate on Soil Enzyme Activities and Maize (Zea mays L.) Yield Under Mulched Drip Irrigation
Source: Plants (Basel). 2026 Jul 14;15(14):2165. doi: 10.3390/plants15142165 (PMC13417438; doi:10.3390/plants15142165)
Supplement: Supplementary file 1 [file plants-15-02165-s001.zip]

Archive with 1 entries (1 files):
- plants-4398057-supplementary.pdf
